# Supplementary material for: Impact of Three Nonsurgical, Full-Mouth Periodontal Treatments on Total Bacterial Load and Selected Pathobionts
Source: Antibiotics (Basel). 2022 May 19;11(5):686. doi: 10.3390/antibiotics11050686 (PMC9138013; doi:10.3390/antibiotics11050686)
Supplement: Supplementary file 1 [file antibiotics-11-00686-s001.zip]

Archive with 1 entries (1 files):
- antibiotics-1491130-supplementary.pdf
